# Supplementary material for: Nanoscale Material Heterogeneity of Glowworm Capture Threads Revealed by AFM
Source: Molecules. 2021 Jun 8;26(12):3500. doi: 10.3390/molecules26123500 (PMC8226719; doi:10.3390/molecules26123500)
Supplement: Supplementary file 1 [file molecules-26-03500-s001.zip]

Archive with 3 entries (3 files):
- Glowworm AFM MS ESM Figures S1-S8.pdf
- Glowworm AFM Table S1.csv
- Glowworm ESM Figures S9-S106.pdf
